# Supplementary material for: Pollen sterols are associated with phylogeny and environment but not with pollinator guilds
Source: New Phytol. 2021 Feb 15;230(3):1169–84. doi: 10.1111/nph.17227 (PMC8653887; doi:10.1111/nph.17227)
Supplement: Supplementary file 2 — Table S1 Data table (plant species, scores for different environmental variables/principal components, pollinator guilds, sterol composition including both relative and absolute amounts). Table S2 Scientific name and family for all sampled species, along with suggested OTL synonyms and taxon IDs. Table S3 Variable contributions to axes of PCA of 13 environmental variables. Table S4 Test results: linear models of phylogenetic independent contrasts (PICs) of total sterol amount/diversity against PICs of environmental variables and niche breadth. Please note: Wiley Blackwell are not responsible for the content or functionality of any Supporting Information supplied by the authors. Any queries (other than missing material) should be directed to the New Phytologist Central Office. [file NPH-230-1169-s001.xlsx]

## Sheet: Title page
New Phytologist Supporting Information
Article title:
Pollen sterols are associated with phylogeny and environment but not pollinator guilds
Authors:
Pengjuan Zu, Hauke Koch, Orlando Schwery, Samuel Pironon, Charlotte Phillips, Ian Ondo, Iain W. Farrell, W. David Nes, Elynor Moore, Geraldine A. Wright, Dudley I. Farman, Philip C. Stevenson
Article acceptance date: 14 January 2021

## Sheet: TableS1
	Family	Order	PollenCollectionDate	PollenCollectionLocation	N_sample	Pollinator	Pollen_collect_by_bees	H_sterol	N	Vol	Pos1	Pos2	Pos3	BIO1	BIO10	BIO11	BIO12	BIO15	BIO16	BIO17	BIO4	depthtobedrock2	meancarbon	meanpH	meanwatercap	topography	Cholesterol	Desmosterol	X24Methylenecholesterol	Campesterol	Stigmasterol	Episterol	Sitosterol	Isofucosterol	Cycloartenol	Avenasterol	Sitostanol	Campestanol	Cycloeucalenol	X31Norcycloartenol	X31Norcycloartanol	X24MethyleneLophenol	X24MethyleneCycloartanol	Pollinastanol	Schottenol	Lathosterol	X2425Dehydropollinastanol	Obtusifoliol	Epifungisterol
Achillea_millefolium	Asteraceae	Asterales	July 2	Queen's Garden, Kew Gardens	2	Generalist_insect	Yes	0.243635	19595	169.556	-0.562822	-1.10417	0.276338	70.5519	171.733	-25.6493	805.195	30.0449	289.346	126.885	7237.73	189.971	81.4663	57.744	20.3703	0.442032	0.263	0	0	0	0	0	0.068	0	0	0	0	0	0	0	0	0	0	0	0.669	0	0	0	0
Achillea_ptarmica	Asteraceae	Asterales	July 5	Queen's Garden, Kew Gardens	5	Generalist_insect	Yes	0.279874	8945	29.3822	-0.562822	-1.10417	0.276338	66.3536	160.446	-20.4276	806.233	24.2666	273.23	140.28	6635.28	191.018	88.952	55.014	22.5284	0.273809	0.068	0	0.002	0.005	0.004	0	0.197	0	0.021	0.005	0	0	0	0	0	0	0	0	0.698	0	0	0	0
Alcea_rosea	Malvaceae	Malvales	July 28	Kew Gardens or nearby area	3	Bee	No	0.512429	107	11.1062	-0.441667	-0.196373	0.555231	77.8666	202.152	-44.9761	629.038	32.6497	241.979	87.4832	9147.03	196.088	77.8913	63.2349	17.4947	0.372716	0.01	0.385	0.028	0.018	0.005	0.001	0.191	0.087	0.112	0	0	0	0.163	0	0	0	0	0	0	0	0	0	0
Aloe_lateritia	Asphodelaceae	Asparagales	June 09	Tropical nursery, Kew Gardens	2	Bird	No	0.348359	32	7.63456	1.87122	-0.644467	-0.970669	199.06	216.074	180.478	1053.66	65.733	562.389	86.9156	1216.02	195.584	30.6505	61.1375	16.0153	1.1664	0.001	0	0.064	0.065	0	0.679	0.06	0.074	0.057	0	0	0	0	0	0	0	0	0	0	0	0	0	0
Aloe_perdita	Asphodelaceae	Asparagales	June 10	Tropical nursery, Kew Gardens	3	Bird	No	0.362299	NA	NA	NA	NA	NA	NA	NA	NA	NA	NA	NA	NA	NA	NA	NA	NA	NA	NA	0	0	0.079	0.06	0	0.654	0.052	0.093	0.062	0	0	0	0	0	0	0	0	0	0	0	0	0	0
Aloe_vera	Asphodelaceae	Asparagales	June 11	Tropical nursery, Kew Gardens	2	Bird	No	0.29705	NA	NA	NA	NA	NA	NA	NA	NA	NA	NA	NA	NA	NA	NA	NA	NA	NA	NA	0	0	0.034	0.074	0	0.713	0.073	0.107	0	0	0	0	0	0	0	0	0	0	0	0	0	0	0
Alyogyne_huegelii	Malvaceae	Malvales	Sept 10	Princess of Wales Conservatory, Kew Gardens	2	Generalist_insect	Unknown	0.327904	171	2.3807	1.13595	0.791398	0.0538488	176.174	230.181	123.545	455.025	53.5385	214.107	44.8498	3872.23	182.75	15.6502	69.9931	15.539	0.280617	0.002	0	0.682	0.025	0.008	0.002	0.108	0.143	0.001	0	0	0	0	0.012	0	0	0	0.002	0	0	0.006	0	0.009
Amaryllis_belladonna	Amaryllidaceae	Asparagales	Sept 11	Princess of Wales Conservatory, Kew Gardens	2	Lepidoptera	No	0.515349	53	3.59438	0.776641	-0.156681	-0.986565	166.219	211.624	121.081	645.725	43.6692	263.365	78.6788	3328.14	155.441	26.0844	65.3787	18.0888	0.773592	0.011	0	0.133	0.123	0.016	0.016	0.257	0.376	0.023	0	0	0	0	0.02	0	0	0	0.008	0.001	0	0	0	0.015
Anthriscus_sylvestris	Apiaceae	Apiales	May 21	Kew Gardens or nearby area	2	Generalist_insect	Yes	0.170995	11681	99.4678	-0.730809	-1.36655	0.407015	66.8244	163.111	-22.2679	797.983	25.792	276.106	134.787	6799.25	190.806	86.639	56.1093	22.1219	0.334466	0	0	0	0.074	0.092	0	0.834	0	0	0	0	0	0	0	0	0	0	0	0	0	0	0	0
Arbutus_unedo	Ericaceae	Ericales	Oct 29	Alpine house, Kew Gardens	2	Bee	Yes	0.485321	1750	24.3574	0.711925	-0.0385008	-0.187885	144.793	226.788	74.5092	771.746	43.6539	307.741	69.5775	5511.81	197.037	44.771	66.7694	17.5927	0.747776	0.009	0.001	0	0.027	0.002	0	0.527	0.078	0.028	0.065	0	0	0.001	0.034	0.001	0.002	0.001	0.002	0.183	0	0	0.004	0.026
Baptisia_australis	Fabaceae	Fabales	June 07	Family bed, Kew Gardens	2	Bee	Yes	0.190655	117	2.87761	0.63657	-1.26323	1.1102	136.163	244.784	24.1166	1115.67	17.2768	349.858	212.003	8096.68	199.179	55.0597	56.7922	15.3848	0.187746	0	0	0.678	0	0	0	0.322	0	0	0	0	0	0	0	0	0	0	0	0	0	0	0	0
Brunfelsia_jamaicensis	Solanaceae	Solanales	Sept 14	Temperate House, Kew Gardens	2	Lepidoptera	No	0.472168	2	NA	2.65019	-3.35279	-0.481341	232.378	244.031	218.465	2358.45	39.4118	966.322	286.451	952.356	163.86	62.9678	52.9058	15.468	0.659695	0.016	0	0.167	0.152	0.038	0	0.146	0.451	0	0.019	0	0.005	0	0.002	0	0.001	0	0	0.002	0	0	0	0.001
Bryonia_dioica	Cucurbitaceae	Cucurbitales	June 07	Kew Gardens or nearby area	3	Bee	Yes	0.375507	3791	28.3138	0.0642454	-0.700266	0.347294	111.771	194.479	37.6153	748.216	24.5491	250.341	122.44	5732.3	198.833	48.8405	63.975	20.8638	0.397415	0	0	0	0	0	0.019	0	0	0.52	0.007	0	0	0	0.122	0	0.065	0.269	0	0	0	0	0	0
Buddleja_davidii	Scrophulariaceae	Lamiales	July 15	Kew Gardens or nearby area	3	Lepidoptera	No	0.213086	82	24.0443	0.746263	-0.556072	-1.0538	135.793	223.223	37.5945	1116.47	72.3259	592.011	56.143	6752.49	184.867	49.0772	62.0798	18.2805	1.15644	0.015	0.835	0.061	0.002	0.014	0	0.01	0.058	0.007	0	0	0	0	0	0	0	0	0	0	0	0	0	0
Callianthe_picta	Malvaceae	Malvales	Nov 13	Alpine nursery, Kew Gardens	2	Bird	No	0.495462	22	0.535862	1.83492	-2.43816	0.642296	203.292	249.314	149.264	1684.62	20.2416	533.158	305.87	3656.55	190.917	31.4562	55.2561	17.1149	0.277716	0.002	0.26	0.326	0.008	0.01	0.003	0.109	0.227	0.033	0.002	0	0	0	0.001	0.007	0	0.008	0	0	0.002	0	0	0.001
Calluna_vulgaris	Ericaceae	Ericales	Aug 1	Kew Gardens or nearby area	3	Generalist_insect	Yes	0.276972	NA	NA	NA	NA	NA	NA	NA	NA	NA	NA	NA	NA	NA	NA	NA	NA	NA	NA	0.007	0	0	0.01	0	0	0.713	0.182	0.003	0.031	0	0	0	0	0	0	0	0	0.053	0	0	0	0
Calystegia	Convolvulaceae	Solanales	July 23	Kew Gardens or nearby area	2	Generalist_insect	Yes	0.339955	NA	NA	NA	NA	NA	NA	NA	NA	NA	NA	NA	NA	NA	NA	NA	NA	NA	NA	0.016	0	0.531	0.009	0	0	0.048	0.339	0.057	0	0	0	0	0	0	0	0	0	0	0	0	0	0
Camellia_sinensis	Theaceae	Ericales	NA	Commercial bag, Raw Forest Foods	2	Generalist_insect	Yes	0.572377	130	15.4239	1.37048	-1.03391	-0.415205	173.077	250.403	82.1077	1390.48	65.7582	708.299	91.6659	6173.61	187.383	42.2306	59.1207	17.6109	0.753124	0.004	0	0.018	0.001	0	0.006	0.005	0.004	0.174	0.09	0	0	0.001	0.115	0.005	0.028	0.015	0.009	0.417	0.003	0.004	0.004	0.091
Campanula_fragilis	Campanulaceae	Asterales	Nov 10	Alpine nursery, Kew Gardens	2	Bee	Yes	0.580962	NA	NA	NA	NA	NA	NA	NA	NA	NA	NA	NA	NA	NA	NA	NA	NA	NA	NA	0.002	0.011	0.053	0.025	0.007	0.026	0.075	0	0.37	0.059	0.005	0.004	0.003	0.013	0.033	0	0.012	0.001	0.006	0	0	0.283	0.01
Campanula_isophylla	Campanulaceae	Asterales	Nov 11	Alpine nursery, Kew Gardens	2	Bee	Yes	0.541677	3	NA	NA	NA	NA	NA	NA	NA	NA	NA	NA	NA	NA	199.194	53.0015	66.9815	17.9462	0.818961	0.002	0	0.051	0.018	0.005	0.021	0.054	0	0.316	0.132	0.003	0.007	0	0.007	0.026	0	0.003	0	0.01	0	0	0.338	0.006
Canna_indica	Cannaceae	Zingiberales	Spet 10	Princess of Wales Conservatory, Kew Gardens	2	Bird	No	0.427376	856	125.374	2.20884	-1.82311	-1.03355	217.536	240.904	188.62	1706.39	57.2582	759.39	167.347	1884.69	174.729	38.9304	58.2781	16.4046	1.04959	0.002	0	0.396	0.052	0.035	0.01	0.087	0.39	0.01	0.002	0	0	0	0.004	0	0	0.004	0	0	0	0	0.002	0.003
Castanea_sativa	Fagaceae	Fagales	June 15	Kew Gardens or nearby area	2	Generalist_insect	Yes	0.286856	1224	25.1953	-0.228949	-1.25609	0.324114	97.6505	184.612	15.7575	840.357	20.0018	274.114	155.196	6212.17	197.769	62.9473	60.2368	22.0925	0.462489	0.041	0	0	0.158	0	0	0.677	0	0.124	0	0	0	0	0	0	0	0	0	0	0	0	0	0
Catalpa_bignonioides	Bignoniaceae	Lamiales	July 9	Nash conservatory	2	Generalist_insect	Unknown	0.293825	216	5.43909	1.10019	-1.45718	1.17262	163.573	258.858	62.1047	1254.43	19.3739	400.235	227.055	7237.61	199.855	47.4107	54.7961	14.7013	0.15546	0.022	0	0.061	0.022	0	0	0.147	0.718	0.032	0	0	0	0	0	0	0	0	0	0	0	0	0	0
Catharanthus_trichophyllus	Apocynaceae	Gentianales	Aug 10	Tropical nursery, Kew Gardens	2	Lepidoptera	No	0.411122	43	6.78872	2.80361	-2.22556	-0.764893	237.16	255.794	211.48	2032.42	77.9176	1141.38	142.231	1662.96	180.627	36.7663	56.4206	17.6749	0.688839	0.001	0	0.003	0.036	0	0	0.524	0.112	0.02	0	0.092	0.213	0	0	0	0	0	0	0	0	0	0	0
Centaurea_nigra	Asteraceae	Asterales	July 9	Kew Gardens or nearby area	3	Generalist_insect	Yes	0.167269	3282	32.8589	-0.200606	-1.66945	0.281752	97.0143	168.764	33.3502	974.304	19.7186	317.493	175.54	4973.13	193.884	72.3722	59.1674	22.9492	0.396247	0.017	0	0	0.002	0.002	0	0.05	0.003	0.005	0	0.048	0	0	0	0	0	0	0	0.874	0	0	0	0
Cirsium_vulgare	Asteraceae	Asterales	July 6	Queen's Garden, Kew Gardens	2	Generalist_insect	Yes	0.106298	9613	76.8698	-0.374606	-1.23835	0.364516	87.4649	175.159	6.88182	824.781	24.0302	278.724	141.341	6171.53	192.955	74.8579	58.899	21.6126	0.370416	0.002	0	0	0.008	0.005	0	0.028	0	0.007	0.018	0	0	0	0	0	0	0	0	0.932	0	0	0	0
Cistus_heterophyllus	Cistaceae	Malvales	May 25	Family bed, Kew Gardens	2	Generalist_insect	Yes	0.326738	NA	NA	NA	NA	NA	NA	NA	NA	NA	NA	NA	NA	NA	NA	NA	NA	NA	NA	0	0	0.208	0.005	0	0.239	0.004	0.539	0.005	0	0	0	0	0	0	0	0	0	0	0	0	0	0
Cleistocactus_samaipatanus	Cactaceae	Caryophyllales	June 10	Tropical nursery, Kew Gardens	2	Bird	No	0.234095	1	NA	1.42522	-0.248035	-0.62527	194.615	224.17	150.49	872.583	83.4877	499.29	26.2704	2679.04	176.934	26.0541	57.5756	18.1829	0.580615	0	0.001	0.832	0.005	0	0.028	0.011	0.017	0.019	0	0	0	0.048	0	0	0	0	0.029	0	0	0	0.009	0
Clivia_caulescens	Amaryllidaceae	Asparagales	June 14	Tropical nursery, Kew Gardens	2	Bird	No	0.415995	17	0.600716	1.42857	-0.347429	-1.27968	180.225	216.999	126.061	978.082	76.0639	524.245	36.2634	3253.26	171.892	27.9483	56.6781	14.8589	1.17542	0.003	0	0.066	0.08	0	0	0.44	0.117	0.294	0	0	0	0	0	0	0	0	0	0	0	0	0	0
Clivia_miniata	Amaryllidaceae	Asparagales	June 14	Tropical nursery, Kew Gardens	2	Lepidoptera	No	0.271072	25	1.38346	1.39266	-0.420228	-0.519603	190.716	227.182	149.489	911.282	52.3779	380.493	74.0045	2768.04	184.839	26.9418	59.9095	16.869	0.791572	0	0	0.005	0.062	0	0	0.555	0.378	0	0	0	0	0	0	0	0	0	0	0	0	0	0	0
Colchicum_macrophyllum	Colchicaceae	Liliales	Sept 14	Alpine house, Kew Gardens	2	Generalist_insect	Unknown	0.504407	10	0.190634	1.22064	0.899202	-0.379751	171.6	249.304	103.799	671.021	90.3037	424.365	3.43415	5294.74	185.377	53.314	71.3233	15.7256	0.512767	0.008	0	0.065	0.144	0.013	0.009	0.437	0.186	0.065	0	0	0	0	0.002	0	0	0.068	0	0.001	0	0	0.001	0.001
Colchicum_speciosum	Colchicaceae	Liliales	Sept 13	Family bed, Kew Gardens	2	Generalist_insect	Unknown	0.48503	16	4.33881	-0.541433	-2.05605	-2.61537	63.0784	169.625	-39.5652	1165.37	24.937	404.819	208.106	7625.44	164.351	97.904	57.6576	18.5286	2.54635	0.012	0	0.017	0.115	0.022	0	0.476	0.117	0.15	0	0	0.001	0	0.001	0	0	0.085	0	0.003	0	0	0.001	0.001
Cyclamen_africanum	Primulaceae	Ericales	Nov 10	Alpine nursery, Kew Gardens	2	Generalist_insect	Yes	0.566422	NA	NA	NA	NA	NA	NA	NA	NA	NA	NA	NA	NA	NA	NA	NA	NA	NA	NA	0.003	0	0.01	0.067	0.254	0	0.348	0	0.067	0	0.005	0.003	0	0.002	0.005	0.028	0.026	0.009	0.145	0	0	0	0.014
Cyclamen_graecum	Primulaceae	Ericales	Sept 14	Alpine house, Kew Gardens	2	Generalist_insect	Yes	0.540977	52	2.10869	0.807343	0.694447	-0.302686	152.783	242.231	72.2692	605.659	61.6011	290.022	38.2008	6266.56	193.305	51.4494	71.5221	16.0446	0.712765	0.01	0	0.024	0.11	0.05	0	0.534	0.02	0.081	0.012	0.004	0.006	0.002	0.001	0.024	0.016	0	0	0.035	0	0	0.055	0.008
Dicentra_formosa	Papaveraceae	Ranunculales	May 25	Family bed, Kew Gardens	2	Bee	Yes	0.278327	443	26.4008	0.409352	-1.66934	-0.811148	97.7969	177.078	28.8744	1482.71	66.3934	729.439	80.7107	5365.6	194.44	112.296	55.3624	18.3365	1.14967	0.004	0	0.004	0.068	0	0	0.565	0.359	0	0	0	0	0	0	0	0	0	0	0	0	0	0	0
Digitalis_purpurea	Plantaginaceae	Lamiales	June 20	Kew Gardens or nearby area	3	Bee	Yes	0.340104	6521	42.9744	-0.321111	-1.50982	0.338258	91.361	171.249	19.0586	907.934	23.0396	303.725	154.501	5589.63	191.831	76.1272	57.5994	22.319	0.360095	0.009	0	0.142	0.067	0.005	0	0.05	0.678	0.019	0	0	0	0	0.03	0	0	0	0	0	0	0	0	0
Diplacus_aurantiacus	Phrymaceae	Lamiales	July 5	Alpine house, Kew Gardens	2	Unknown	No	0.335087	15	1.25418	1.0516	0.903073	-0.961912	153.299	217.319	94.2888	535.729	90.859	327.852	6.12979	4483.28	184.993	40.4337	67.1173	14.305	1.00153	0.004	0	0.063	0.036	0	0.013	0.181	0.66	0.041	0.003	0	0	0	0	0	0	0	0	0	0	0	0	0
Dipsacus_fullonum	Caprifoliaceae	Dipsacales	July 9	Queen's Garden, Kew Gardens	5	Generalist_insect	Yes	0.414997	90	0.0367944	-0.494955	-0.777382	0.857076	89.1252	177.605	7.83512	593.928	20.269	195.452	110.23	6238.27	199.828	75.7382	60.8761	21.7905	0.0671524	0.004	0	0.462	0.148	0	0.04	0.082	0.26	0.004	0	0	0	0	0	0	0	0	0	0	0	0	0	0
Drosera_regia	Droseraceae	Caryophyllales	June 13	Tropical nursery, Kew Gardens	3	Generalist_insect	Unknown	0	2	NA	0.497955	-0.725085	-1.85876	130.934	181.299	80.4355	945.53	61.5957	447.533	77.3408	3717.09	129.674	40.0587	61.2317	17.8854	1.06638	0	0	1	0	0	0	0	0	0	0	0	0	0	0	0	0	0	0	0	0	0	0	0
Echinopsis_spachiana	Cactaceae	Caryophyllales	June 10	Tropical nursery, Kew Gardens	2	Unknown	Unknown	0.102422	NA	NA	NA	NA	NA	NA	NA	NA	NA	NA	NA	NA	NA	NA	NA	NA	NA	NA	0.001	0	0.939	0.002	0.003	0.014	0.002	0.006	0.001	0	0	0	0.009	0	0	0	0	0.024	0	0	0	0	0
Epilobium_hirsutum	Onagraceae	Myrtales	July 9	Kew Gardens or nearby area	2	Generalist_insect	Yes	0.264261	8194	92.5517	-0.156143	-0.986125	0.321767	99.1256	184.254	20.6946	793.497	25.2775	270.92	135.129	5998.34	195.824	63.5091	61.5094	21.1549	0.409177	0.003	0.001	0.622	0.016	0	0	0.027	0.327	0.004	0	0	0	0	0	0	0	0	0	0	0	0	0	0
Eschscholzia_californica	Papaveraceae	Ranunculales	June 7	Family bed, Kew Gardens	2	Generalist_insect	Yes	0.287025	801	33.6963	0.917934	0.754903	-0.917212	151.633	232.211	76.8708	587.807	77.207	323.441	17.4152	5671.44	181.933	40.9164	67.6012	14.6891	1.02292	0.002	0	0.718	0.04	0.019	0	0.03	0.168	0.023	0	0	0	0	0	0	0	0	0	0	0	0	0	0
Eucalyptus_perriniana	Myrtaceae	Myrtales	June 27	Kew Gardens or nearby area	2	Bee	Yes	0.0795151	59	3.99976	-0.412256	-1.81188	-1.81107	98.8303	159.724	39.9592	959.309	19.0983	309.974	169.094	4280	97.9675	66.162	55.9378	19.4044	0.938198	0	0	0	0.018	0	0	0.943	0.037	0.002	0	0	0	0	0	0	0	0	0	0	0	0	0	0
Euphorbia_ceratocarpa	Euphorbiaceae	Malpighiales	Sept 13	Rockery Kew Gardens	2	Generalist_insect	Unknown	0.39889	12	0.243536	0.906258	0.837236	-0.41245	152.634	234.843	82.7493	565.172	52.5302	234.486	36.1023	5521.54	198.48	38.6337	73.302	15.2194	0.900452	0.014	0	0	0.073	0.034	0	0.077	0	0	0.114	0	0	0	0	0	0.617	0	0	0.067	0	0	0	0.002
Euphorbia_milii	Euphorbiaceae	Malpighiales	Spet 10	Princess of Wales Conservatory, Kew Gardens	2	Generalist_insect	Unknown	0.407217	NA	NA	NA	NA	NA	NA	NA	NA	NA	NA	NA	NA	NA	NA	NA	NA	NA	NA	0	0	0	0.264	0.152	0	0.388	0.193	0	0	0	0.002	0	0	0	0	0	0.001	0	0	0	0	0
Fuchsia	Onagraceae	Myrtales	Sept 14	Kew Gardens or nearby area	2	Bird	No	0.445453	NA	NA	NA	NA	NA	NA	NA	NA	NA	NA	NA	NA	NA	NA	NA	NA	NA	NA	0.033	0.013	0.142	0.07	0.005	0	0.064	0.573	0.07	0	0	0	0	0.003	0.001	0.001	0.011	0	0	0	0	0.003	0.002
Galanthus_reginae-olgae	Amaryllidaceae	Asparagales	Sept 13	Rockery Kew Gardens	3	Generalist_insect	Unknown	0.526016	NA	NA	NA	NA	NA	NA	NA	NA	NA	NA	NA	NA	NA	NA	NA	NA	NA	NA	0.011	0	0	0.058	0.02	0.058	0.053	0	0.027	0.431	0	0.001	0.007	0	0.002	0.253	0.001	0	0.061	0	0	0.001	0.007
Genista_tinctoria	Fabaceae	Fabales	July 2	Kew Gardens or nearby area	2	Bee	Yes	0.38067	4271	33.254	-0.203848	-1.07985	0.417828	95.2692	184.066	12.5819	804.361	20.2228	262.536	149.381	6315.71	197.642	61.9508	61.1131	21.0655	0.40252	0.007	0	0.017	0.111	0	0	0.416	0.402	0.028	0.019	0	0	0	0	0	0	0	0	0	0	0	0	0
Geranium_renardii	Geraniaceae	Geraniales	May 25	Family bed, Kew Gardens	2	Generalist_insect	Yes	0.332589	9	0.588508	-1.50406	-2.8399	-3.00793	8.78557	113.083	-90.0425	1306.37	16.9246	394.826	245.823	7400.27	101.433	119.261	54.7017	19.9161	2.06717	0.015	0	0.431	0.172	0	0	0.381	0	0	0	0	0	0	0	0	0	0	0	0	0	0	0	0
Gesneria_ventricosa	Gesneriaceae	Lamiales	June 7	Tropical nursery, Kew Gardens	2	Bird	No	0.10759	2	NA	3.18444	-3.08924	0.681641	259.117	270.557	244.414	2430.63	34.0614	886.808	310.86	988.315	198.126	53.7486	54.7232	13.8968	0.257805	0.003	0	0.002	0.005	0.005	0	0.069	0.001	0.916	0	0	0	0	0	0	0	0	0	0	0	0	0	0
Gladiolus_carmineus	Iridaceae	Asparagales	Sept 13	Alpine house, Kew Gardens	2	Lepidoptera	No	0.598271	6	0.0639844	0.933564	-0.286637	-0.193629	171.539	209.77	135.204	722.717	45.0748	301.901	84.7257	2756.44	180.985	33.5271	65.5219	19.3809	0.416242	0.003	0	0.194	0.025	0.009	0.008	0.063	0.053	0.003	0.164	0	0.001	0.021	0.003	0	0.352	0	0.001	0.055	0	0.001	0.001	0.021
Glaucium_flavum	Papaveraceae	Ranunculales	July 10	Family bed, Kew Gardens	3	Bee	Yes	0.265186	853	25.7056	0.411895	-0.380577	-0.0285408	130.939	210.65	60.9477	766.671	35.5557	290.219	106.049	5465.08	196.076	51.4914	67.2757	19.4688	0.593302	0.004	0	0.77	0.088	0.014	0.013	0.06	0.051	0	0	0	0	0	0	0	0	0	0	0	0	0	0	0
Hedera_helix	Araliaceae	Apiales	Oct 30	Kew Gardens or nearby area	3	Generalist_insect	Yes	0.641391	7997	48.3438	-0.0970929	-1.15557	0.273709	102.527	183.496	29.326	852.378	23.2425	285.502	147.415	5654.33	195.431	63.9325	61.2434	21.456	0.43974	0.001	0.001	0.15	0.003	0.021	0	0.028	0.014	0.047	0.029	0.068	0.008	0.005	0.028	0.008	0.224	0.006	0.005	0.314	0	0	0.003	0.028
Helleborus_foetidus	Ranunculaceae	Ranunculales	April 6	Kew Gardens or nearby area	5	Bee	Yes	0.308034	2819	32.1051	0.0270124	-0.983562	0.0161358	105.514	188.958	30.8613	846.814	21.6097	277.334	147.963	5783.14	196.115	54.4307	63.7459	20.6577	0.656959	0.002	0	0	0.051	0.029	0	0.422	0.49	0.007	0	0	0	0	0	0	0	0	0	0	0	0	0	0
Helminthotheca_echioides	Asteraceae	Asterales	July 6	Kew Gardens or nearby area	2	Generalist_insect	Yes	0.413374	1576	14.8506	0.233153	-0.567734	0.286863	123.062	202.603	52.2135	745.537	26.4982	256.191	118.916	5494.17	198.716	39.5848	66.2152	21.1949	0.392546	0.129	0	0.472	0.001	0	0.006	0.036	0.109	0.246	0	0	0	0	0	0	0	0	0	0	0	0	0	0
Hemerocallis_fulva	Asphodelaceae	Asparagales	Oct 23	Kew Gardens or nearby area	3	Lepidoptera	No	0.160509	151	37.5737	1.02562	-0.932923	-0.374735	146.345	247.176	37.3017	1331.35	65.4383	660.945	111.401	7604.34	192.52	49.0824	60.962	17.6241	0.824606	0.001	0	0.882	0.007	0	0.028	0.007	0.021	0.052	0	0	0	0	0	0	0	0.001	0	0	0	0	0	0
Hibiscus_syriacus	Malvaceae	Malvales	Spet 14	Kew Gardens or nearby area	3	Bee	Yes	0.298631	153	13.1057	1.32913	-0.765391	-0.101809	166.753	262.181	60.0279	1327.05	66.2693	677.925	96.917	7353.88	194.783	37.5227	61.3164	17.1897	0.630989	0.002	0	0.172	0.012	0.005	0	0.049	0.024	0.712	0.004	0	0	0	0	0.004	0	0.016	0	0	0	0	0	0
Hieracium_umbellatum	Asteraceae	Asterales	June 7	Kew Gardens or nearby area	2	Generalist_insect	Yes	0.443963	7341	89.324	-0.595559	-1.26251	0.4353	73.9922	170.97	-18.2853	805.542	25.0498	275.369	138.768	6963.26	191.109	80.2923	57.3449	21.4986	0.329312	0.019	0.016	0	0.009	0	0	0.053	0.047	0.103	0.012	0	0	0	0	0.496	0	0	0	0	0.246	0	0	0
Hyacinthoides_non-scripta	Asparagaceae	Asparagales	April 26	Kew Gardens or nearby area	4	Bee	Unknown	0.124015	3478	25.9655	-0.217378	-1.50166	0.44122	99.4632	170.324	36.6135	899.47	19.7976	292.701	162.357	4903.93	196.159	67.8089	60.1458	23.5328	0.266393	0.007	0	0	0.006	0.005	0	0.011	0.001	0.015	0	0	0	0	0	0.919	0	0	0	0	0	0.036	0	0
Hymenocallis_littoralis	Amaryllidaceae	Asparagales	Sept 14	Tropical nursery, Kew Gardens	2	Lepidoptera	No	0.528497	195	31.4107	2.55139	-1.25462	-1.07333	247.752	265.49	225.396	1688.61	73.2628	857.639	100.159	1455.39	158.05	44.9389	63.5883	16.5183	0.685153	0.005	0.031	0.106	0.138	0.019	0	0.24	0.383	0.021	0	0	0.001	0.001	0.004	0.036	0.001	0.002	0.001	0	0	0	0.006	0.003
Iris_sibirica	Iridaceae	Asparagales	June 1	Duke's Garden, Kew Gardens	3	Bee	Unknown	0.257735	952	16.2382	-0.39533	-1.04268	0.512119	82.6541	179.578	-11.1861	775.052	23.5381	267.536	140.941	7060.07	197.086	70.3763	59.6216	20.5705	0.353923	0.001	0	0.008	0.005	0.005	0.008	0.018	0.097	0.77	0.087	0	0	0	0	0	0	0	0	0	0	0	0	0
Jacobaea_vulgaris	Asteraceae	Asterales	July 4	Kew Gardens or nearby area	3	Generalist_insect	Yes	0.238978	6638	45.2208	-0.215268	-1.11672	0.427978	96.2828	182.222	17.2512	814.064	22.4929	269.908	142.436	6058.85	195.918	64.8277	60.3868	21.4389	0.348513	0.012	0.002	0	0.055	0	0	0.076	0.012	0.005	0.033	0	0	0	0	0	0	0	0	0.805	0	0	0	0
Laburnum_anagyroides	Fabaceae	Fabales	July 19	Queen's Garden, Kew Gardens	2	Bee	Yes	0.144863	1808	17.6661	-0.14995	-1.11856	0.361504	99.2699	184.019	20.9217	816.313	16.7756	256.764	159.709	5998.11	197.857	52.8353	62.932	21.95	0.411146	0.013	0.007	0.908	0.004	0	0.017	0.017	0	0.02	0.014	0	0	0	0	0	0	0	0	0	0	0	0	0
Lachenalia_ensifolia	Asparagaceae	Asparagales	Nov 10	Alpine nursery, Kew Gardens	3	Bee	Unknown	0.24238	45	2.53162	0.583678	0.337188	-1.12985	163.367	214.812	108.848	428.803	35.3352	159.32	64.0352	3840.42	142.404	15.8481	69.4784	17.3905	0.741022	0.008	0.078	0.007	0.03	0.01	0	0.002	0	0.013	0	0	0	0	0	0.813	0	0	0	0.001	0	0.035	0	0.001
Lamium_album	Lamiaceae	Lamiales	May 15	Kew Gardens or nearby area	3	Bee	Yes	0.348053	6261	89.4363	-0.430245	-1.26033	0.435579	85.1376	172.916	3.3676	800.686	21.8968	266.36	145.4	6227.09	194.368	72.2925	58.864	22.0139	0.333565	0.054	0	0	0.044	0.014	0	0.478	0.391	0.018	0	0	0	0	0	0	0	0	0	0	0	0	0	0
Lamium_maculatum	Lamiaceae	Lamiales	July 4	Kew Gardens or nearby area	2	Bee	Yes	0.315851	4070	33.5132	-0.163954	-1.17446	0.250541	95.7448	184.657	12.7633	862.755	22.0731	288.694	151.173	6323.38	196.377	63.6056	60.3668	20.8645	0.522591	0.182	0	0	0	0	0	0.422	0.396	0	0	0	0	0	0	0	0	0	0	0	0	0	0	0
Lamium_purpureum	Lamiaceae	Lamiales	May 15	Kew Gardens or nearby area	2	Bee	Yes	0.384343	8648	43.8194	-0.326195	-1.19985	0.395584	90.4241	177.516	10.4986	814.243	23.4436	273.503	140.855	6121.98	194.485	71.4326	59.1294	21.5883	0.364559	0.083	0	0.082	0.065	0	0	0.532	0.238	0	0	0	0	0	0	0	0	0	0	0	0	0	0	0
Lamprocapnos_spectabilis	Papaveraceae	Ranunculales	May 25	Duke's Garden, Kew Gardens	2	Bee	Unknown	0.269927	6	0	0.675517	-1.73044	-0.160133	110.927	233.258	-11.0008	1546.95	64.1278	811.958	148.371	8786.09	188.818	75.9172	55.1064	17.61	0.718497	0.001	0	0.001	0.031	0.005	0	0.54	0.415	0.003	0.005	0	0	0	0	0	0	0	0	0	0	0	0	0
Linum_usitatissimum	Linaceae	Malpighiales	June 29	Kew Gardens or nearby area	2	Generalist_insect	Unknown	0.442975	10	0.418727	-0.419378	-0.106374	-2.21364	69.3238	181.966	-41.2915	711.808	63.6899	310.324	83.8245	8143.3	150.309	69.2494	68.1836	17.1677	1.74027	0.026	0	0.253	0.297	0	0	0.22	0.203	0	0	0	0	0	0	0	0	0	0	0	0	0	0	0
Lonicera_periclymenum	Caprifoliaceae	Dipsacales	July 18	Queen's Garden, Kew Gardens	3	Unknown	Yes	0.422116	6731	34.307	-0.19685	-1.38417	0.360607	98.2907	176.858	27.532	890.805	21.2263	292.414	155.938	5479.49	194.09	68.4385	59.5036	22.1818	0.359469	0.002	0	0.462	0.073	0.001	0.077	0.079	0.292	0.014	0.001	0	0	0	0	0	0	0	0	0	0	0	0	0
Ludwigia_sedoides	Onagraceae	Myrtales	June 12	Tropical nursery, Kew Gardens	4	Unknown	Unknown	0.244454	NA	NA	NA	NA	NA	NA	NA	NA	NA	NA	NA	NA	NA	NA	NA	NA	NA	NA	0	0	0.798	0.052	0.003	0.019	0.033	0.081	0.015	0	0	0	0	0	0	0	0	0	0	0	0	0	0
Lupinus_polyphyllus	Fabaceae	Fabales	June 5	Family bed, Kew Gardens	2	Bee	Yes	0.227462	506	38.0418	-0.368416	-0.958514	-0.00892781	68.1992	179.062	-38.613	908.358	39.9951	368.357	109.926	7872.02	194.397	85.3854	57.7046	18.1477	0.731742	0	0	0	0.169	0	0	0.736	0.095	0	0	0	0	0	0	0	0	0	0	0	0	0	0	0
Malus_domestica	Rosaceae	Rosales	May 9	Kew Gardens or nearby area	5	Generalist_insect	Yes	0.229111	3	NA	0.113885	0.20519	-1.48846	109.956	224.315	-13.9298	662.638	56.4674	253.151	95.09	8711.26	187.403	45.6303	70.5376	17.5483	1.68456	0.006	0	0.817	0.014	0.009	0.019	0.065	0.065	0.005	0	0	0	0	0	0	0	0	0	0	0	0	0	0
Malva_moschata	Malvaceae	Malvales	July 2	Kew Gardens or nearby area	2	Generalist_insect	Unknown	0.380748	5985	34.0879	-0.353311	-1.35705	0.406402	89.7896	173.749	12.8159	835.855	20.2464	271.7	153.607	5912.24	194.078	69.8702	58.6788	22.1718	0.350669	0.02	0.516	0.053	0.071	0	0	0.304	0.035	0.002	0	0	0	0	0	0	0	0	0	0	0	0	0	0
Matucana_paucicostata	Cactaceae	Caryophyllales	June 9	Tropical nursery, Kew Gardens	3	Bird	No	0.165066	NA	NA	NA	NA	NA	NA	NA	NA	NA	NA	NA	NA	NA	NA	NA	NA	NA	NA	0	0	0.883	0.003	0	0.034	0.016	0.02	0.009	0	0	0	0	0	0	0	0	0.034	0	0	0	0	0
Medicago_falcata	Fabaceae	Fabales	July 2	Kew Gardens or nearby area	2	Bee	Yes	0.243275	2397	54.3977	-0.404749	-0.898208	0.53337	84.0069	181.849	-10.1395	732.703	23.3514	249.265	131.875	7088.8	196.879	67.9616	61.0261	20.7662	0.316005	0.007	0	0	0.08	0	0	0.711	0.201	0	0	0	0	0	0	0	0	0	0	0	0	0	0	0
Medicago_sativa	Fabaceae	Fabales	July 4	Kew Gardens or nearby area	2	Bee	Yes	0.422638	3652	77.8214	0.0993986	-0.436044	0.00308047	109.153	201.92	24.201	730.852	28.0401	252.189	117.534	6504.78	194.985	47.5283	66.5713	19.3306	0.641572	0.057	0	0	0	0	0	0.054	0	0.238	0.335	0	0	0	0	0	0	0	0	0.316	0	0	0	0
Narcissus_cavanillesii	Amaryllidaceae	Asparagales	April 10	Kew Gardens or nearby area	5	Generalist_insect	Unknown	0.453767	58	1.32965	1.28616	1.00673	-0.0481724	174.118	255.007	105.141	620.541	64.2999	296.787	11.2866	5388.55	198.018	31.853	71.3525	14.3385	0.575705	0.023	0	0.033	0.147	0.072	0	0.249	0.45	0.008	0	0	0	0	0.01	0	0	0	0	0	0	0	0	0.007
Nerine_bowdenii	Amaryllidaceae	Asparagales	Oct 30	Duke's Garden, Kew Gardens	2	Fly	No	0.42317	7	0.0633164	0.785848	-0.3768	-1.75053	139.955	184.969	81.824	853.971	62.2969	401.941	43.3297	3640.76	172.778	30.2748	58.6832	16.0181	1.58451	0.001	0	0.59	0.009	0.002	0.018	0.021	0.153	0.089	0	0	0	0.079	0.002	0	0	0.003	0.023	0	0	0	0.007	0.001
Nerine_humilis	Amaryllidaceae	Asparagales	Nov 10	Alpine nursery, Kew Gardens	3	Unknown	Unknown	0.49241	84	3.01448	0.484598	0.161652	-1.42439	158.258	208.339	106.727	464.401	34.8944	177.491	65.4843	3705.57	132.728	20.8742	68.7534	17.6764	0.867657	0.002	0	0.253	0.024	0.005	0	0.056	0.448	0.019	0.002	0	0	0.107	0.03	0	0.001	0	0.029	0	0	0	0	0.022
Nyctaginaceae	Nyctaginaceae	Caryophyllales	Sept 13	Family bed, Kew Gardens	2	Unknown	Unknown	0.297548	NA	NA	NA	NA	NA	NA	NA	NA	NA	NA	NA	NA	NA	NA	NA	NA	NA	NA	0.026	0.741	0.06	0.094	0.031	0	0.042	0	0	0	0.002	0	0	0	0	0.002	0	0	0.001	0	0	0	0
Nymphaea_alexii	Nymphaeaceae	Nymphaeales	June 11	Tropical nursery, Kew Gardens	2	Generalist_insect	Unknown	0.404203	4	NA	3.05532	0.642913	0.203083	270.282	300.577	226.688	975.258	123.618	805.327	4.87859	2579.19	199.708	10.7052	64.9356	14.2443	0.032978	0.001	0	0.377	0.026	0.028	0.081	0.034	0.434	0.017	0.002	0	0	0	0	0	0	0	0	0	0	0	0	0
Nymphaea_macrosperma	Nymphaeaceae	Nymphaeales	June 11	Tropical nursery, Kew Gardens	2	Unknown	Unknown	0.43365	4	NA	2.69602	-3.26768	0.64899	259.367	268.744	247.725	2226.88	49.3718	934.685	236.144	701.683	199.799	50.58	49.2174	21.6717	0.0406283	0.005	0	0.505	0.024	0.062	0.088	0.034	0.246	0.037	0	0	0	0	0	0	0	0	0	0	0	0	0	0
Nymphoides_indica	Menyanthaceae	Asterales	June 11	Tropical nursery, Kew Gardens	2	Generalist_insect	Unknown	0.410414	99	18.8586	2.07282	-1.41549	0.0796874	193.491	265.707	118.252	1692.85	73.2245	943.316	109.496	5262.26	194.626	46.7382	57.2368	15.754	0.434404	0.01	0	0	0	0	0	0	0.006	0.234	0.051	0	0	0.461	0.028	0	0	0	0	0.209	0	0	0	0
Oenothera_biennis	Onagraceae	Myrtales	July 10	Kew Gardens or nearby area	4	Generalist_insect	Unknown	0.0663271	1222	29.548	0.01628	-1.15788	0.975745	97.9478	218.306	-29.0508	1030.25	22.4646	333.297	179.584	9067.71	196.251	70.5608	56.8315	16.4243	0.211146	0.003	0	0.962	0.005	0	0	0.011	0.007	0.012	0	0	0	0	0	0	0	0	0	0	0	0	0	0
Oxalis_gigantea	Oxalidaceae	Geraniales	Nov 13	Alpine nursery, Kew Gardens	2	Bird	Unknown	0.45469	18	0.272554	0.817411	1.72677	-3.20366	177.787	218.138	133.87	93.9715	119.523	68.3057	0.716134	3076.6	122.955	17.6271	75.7168	17.0944	1.70283	0.003	0.008	0.194	0.039	0.005	0	0.154	0.5	0.038	0.001	0.001	0	0	0	0	0.001	0.045	0	0.003	0	0	0.007	0
Paeonia_delavayi	Paeoniaceae	Saxifragales	May 25	Family bed, Kew Gardens	2	Bee	Yes	0.0869518	30	3.38504	0.0528366	-0.412103	-1.2722	90.6639	155.399	13.7252	855.24	90.004	530.067	23.8261	5270.35	179.949	58.1419	61.8412	20.9288	1.01756	0	0	0.947	0.014	0	0.014	0.009	0.006	0.009	0	0	0	0	0	0	0	0	0	0	0	0	0	0
Paeonia_peregrina	Paeoniaceae	Saxifragales	May 25	Family bed, Kew Gardens	3	Bee	Yes	0.0641983	26	1.43833	0.368797	0.275416	0.389087	120.136	226.718	15.5648	595.435	26.178	217.133	98.5914	7782.57	199.416	36.4806	69.7497	15.528	0.508119	0	0.001	0.964	0.006	0	0.012	0.004	0.003	0.01	0	0	0	0	0	0	0	0	0	0	0	0	0	0
Papaver_pseudo-orientale	Papaveraceae	Ranunculales	May 26	Family bed, Kew Gardens	2	Generalist_insect	Yes	0.501877	3	NA	-0.393807	0.75835	-0.495568	77.1339	203.886	-45.5149	416.309	44.6504	166.299	29.7409	9078.65	188.019	58.3674	71.8244	16.654	0.948754	0.044	0.025	0.328	0.124	0.003	0.035	0.118	0.314	0.009	0.001	0	0	0	0	0	0	0	0	0	0	0	0	0
Papaver_rhoeas	Papaveraceae	Ranunculales	May 26	Kew Gardens or nearby area	2	Generalist_insect	Yes	0.445205	7785	49.7409	-0.00841786	-0.781928	0.303515	107.567	192.46	30.8532	763.554	25.9766	259.767	126.677	5916.66	196.546	57.3563	63.0482	20.5837	0.425246	0.087	0.009	0.461	0.059	0.002	0.024	0.056	0.288	0.014	0.001	0	0	0	0	0	0	0	0	0	0	0	0	0
Parodia_schumanniana	Cactaceae	Caryophyllales	June 6	Tropical nursery, Kew Gardens	2	Bee	Unknown	0.168474	1	NA	1.49586	-2.80138	0.467395	181.993	228.739	128.326	1646.22	12.6866	492.068	339.884	3706.05	190.568	29.4499	53.0198	18.3242	0.444798	0.001	0	0.888	0.008	0	0.017	0.012	0.007	0.029	0	0	0	0.026	0	0	0	0	0	0	0	0	0.011	0
Penstemon	Plantaginaceae	Lamiales	July 5	Family bed, Kew Gardens	2	Unknown	Unknown	0.360808	NA	NA	NA	NA	NA	NA	NA	NA	NA	NA	NA	NA	NA	NA	NA	NA	NA	NA	0.018	0	0	0	0	0	0.226	0.582	0.105	0	0	0	0	0.045	0	0	0	0	0	0	0	0.024	0
Petrocosmea	Gesneriaceae	Lamiales	Nov 13	Alpine nursery, Kew Gardens	2	Unknown	Unknown	0.37032	NA	NA	NA	NA	NA	NA	NA	NA	NA	NA	NA	NA	NA	NA	NA	NA	NA	NA	0.004	0	0.005	0.057	0.022	0	0.692	0.115	0.018	0.002	0	0.001	0	0.034	0.001	0.001	0.008	0	0.001	0	0	0.015	0.025
Phacelia_tanacetifolia	Boraginaceae	Boraginales	June 15	Kew Gardens or nearby area	2	Bee	Yes	0.425633	227	7.9662	1.047	1.48141	-1.06291	161.408	245.647	84.2082	352.148	83.2969	207.569	4.99868	5888.28	184.183	23.7659	72.7131	13.7731	1.13615	0.009	0	0.066	0.013	0.008	0	0.044	0.437	0.093	0	0	0	0	0	0	0	0	0	0	0	0	0.33	0
Philadelphus	Hydrangeaceae	Cornales	June 7	Kew Gardens or nearby area	2	Bee	Unknown	0.424077	NA	NA	NA	NA	NA	NA	NA	NA	NA	NA	NA	NA	NA	NA	NA	NA	NA	NA	0	0	0	0	0	0	0.146	0	0.253	0.02	0	0	0	0.202	0	0.379	0	0	0	0	0	0	0
Phlomis_fruticosa	Lamiaceae	Lamiales	June 6	Family bed, Kew Gardens	2	Bee	Yes	0.253982	156	6.04227	0.881724	0.398004	-0.307729	153.662	239.389	79.014	723.997	57.2236	336.824	51.8029	5865.26	194.629	48.2136	70.755	16.6757	0.725789	0.008	0	0.006	0.027	0.003	0	0.645	0.31	0.001	0	0	0	0	0	0	0	0	0	0	0	0	0	0
Pinus_ayacahuite	Pinaceae	Pinales	June 10	Kew Gardens or nearby area	2	Wind	No	0.25647	148	24.3331	1.21159	-0.821701	-2.45372	153.421	182.746	116.466	1182.34	85.9996	673.71	49.9125	2391.31	146.205	38.4219	59.48	16.4226	1.59676	0	0	0	0.228	0.048	0	0.695	0.029	0.001	0	0	0	0	0	0	0	0	0	0	0	0	0	0
Plectranthus_ernstii	Lamiaceae	Lamiales	Nov 10	Alpine nursery, Kew Gardens	2	Generalist_insect	Yes	0.406951	4	NA	NA	NA	NA	196.44	231.818	156.882	1115.52	45.4404	413.974	99.6519	2600.68	NA	NA	NA	NA	0.993662	0.003	0	0.565	0.078	0.006	0.171	0.045	0.114	0.009	0	0	0	0	0.001	0.002	0.001	0	0.001	0	0	0	0	0.001
Polemonium_caeruleum	Polemoniaceae	Ericales	May 25	Family bed, Kew Gardens	3	Bee	Unknown	0.479284	3187	30.5749	-1.02498	-1.36438	0.559775	51.0515	155.918	-47.5043	729.949	27.9176	256.769	121.661	7469.5	190.646	99.0617	53.1039	21.9095	0.262858	0.001	0	0	0.003	0.001	0	0.017	0.001	0.175	0.076	0	0	0	0	0	0.175	0	0	0.386	0	0	0.167	0
Primula_verticillata	Primulaceae	Ericales	Nov 13	Alpine nursery, Kew Gardens	2	Lepidoptera	No	0.517746	7	0.26796	1.43857	0.630252	-2.56303	160.238	189.184	131.549	650.544	100.683	508.148	13.1021	2045.29	182.394	30.4937	71.4977	14.9022	1.99891	0.007	0.014	0	0.038	0.024	0	0.069	0	0.509	0.022	0	0	0.001	0.013	0.001	0.002	0.118	0	0.147	0	0	0.007	0.019
Prunus_avium	Rosaceae	Rosales	April 17	Kew Gardens or nearby area	5	Generalist_insect	Yes	0.179098	7645	53.6875	-0.259132	-1.27602	0.322954	93.8286	177.707	17.3007	850.59	21.9416	281.799	150.145	5890.14	193.779	68.9089	59.643	21.7238	0.404868	0.001	0	0.863	0.003	0.002	0.011	0.063	0.026	0.031	0	0	0	0	0	0	0	0	0	0	0	0	0	0
Prunus_spinosa	Rosaceae	Rosales	April 12	Kew Gardens or nearby area	5	Generalist_insect	Yes	0.28356	8084	43.4606	-0.150537	-1.15721	0.298614	99.4711	181.474	24.9473	838.852	22.4591	279.151	147.031	5742.58	195.384	64.7232	61.0339	21.4741	0.427556	0	0	0.719	0.075	0.025	0	0.136	0.045	0	0	0	0	0	0	0	0	0	0	0	0	0	0	0
Pulmonaria_officinalis	Boraginaceae	Boraginales	April 11	Queen's Garden, Kew Gardens	4	Bee	Yes	0.299971	2590	22.094	-0.32629	-1.34498	0.445527	90.8266	175.576	11.3747	840.63	19.554	273.671	158.817	6052.15	196.756	69.1869	59.3099	22.0931	0.359555	0.03	0	0.707	0.11	0.026	0	0.114	0.012	0	0	0	0	0	0	0	0	0	0	0	0	0	0	0
Romneya_coulteri	Papaveraceae	Ranunculales	July 5	Family bed, Kew Gardens	2	Bee	Yes	0.375614	74	2.25025	1.1858	1.19231	-1.15753	168.732	233.017	111.293	431.298	91.6786	263.959	4.62077	4445.56	180.356	33.6153	69.1082	13.8438	1.08064	0.018	0.01	0.282	0.041	0.005	0.011	0.055	0.562	0.014	0.002	0	0	0	0	0	0	0	0	0	0	0	0	0
Salix_cinerea	Salicaceae	Malpighiales	April 5	Kew Gardens or nearby area	5	Generalist_insect	Yes	0.348488	8478	39.0376	-0.571297	-1.29268	0.550841	78.4778	171.378	-8.07748	780.126	22.9835	261.477	139.447	6579.28	195.095	81.3148	57.1053	21.9963	0.282331	0	0	0	0.033	0.004	0	0.59	0.205	0.145	0.007	0	0	0	0.015	0	0	0	0	0	0	0	0	0
Salvia_darcyi	Lamiaceae	Lamiales	Sept 10	Kew Gardens or nearby area	4	Bee	Unknown	0.374696	NA	NA	NA	NA	NA	NA	NA	NA	NA	NA	NA	NA	NA	NA	NA	NA	NA	NA	0.012	0	0.26	0.06	0.009	0.038	0.036	0.011	0.571	0.001	0	0	0	0	0	0	0	0	0	0	0	0	0
Sambucus_nigra	Adoxaceae	Dipsacales	June 15	Kew Gardens or nearby area	2	Thrips	No	0.281925	8054	43.7772	-0.168204	-1.2487	0.29936	98.8048	179.659	25.6053	863.453	22.3537	286.914	150.155	5653.15	194.669	66.967	60.407	21.6904	0.416936	0.005	0	0	0.168	0.021	0	0.711	0.069	0.026	0	0	0	0	0	0	0	0	0	0	0	0	0	0
Schlumbergera_truncata	Cactaceae	Caryophyllales	Oct 31	Kew Gardens or nearby area	3	Bird	No	0.355226	13	1.40526	2.08058	-2.41257	-0.815732	218.159	243.559	190.637	1704.68	42.9459	700.047	209.3	1914.52	183.623	34.8041	51.1507	17.7816	1.1394	0	0	0.684	0	0	0.013	0.007	0.043	0.119	0.001	0	0	0.053	0	0	0	0.006	0.053	0	0	0	0.019	0
Scilla_madeirensis	Asparagaceae	Asparagales	Nov 10	Alpine nursery, Kew Gardens	2	Unknown	Unknown	0.118099	1	NA	2.01457	-1.8937	0.0754356	169.318	203.803	141.676	2108.95	64.4427	976.685	65.1424	2313.37	197.31	69.9661	55.0116	14.9996	0.397115	0.005	0	0	0	0.008	0	0.006	0	0.038	0	0	0	0.001	0.001	0.926	0.001	0	0	0	0	0.011	0.001	0.002
Silene_dioica	Caryophyllaceae	Caryophyllales	May 23	Kew Gardens or nearby area	3	Generalist_insect	Unknown	0.338915	10340	42.0864	-0.786017	-1.51144	0.322305	63.0357	157.112	-23.53	830.975	25.0568	284.259	141.672	6631.59	188.004	88.3587	55.38	22.4202	0.362559	0	0	0	0	0	0	0.003	0	0.301	0.03	0	0	0	0.049	0	0	0	0	0.612	0	0	0.005	0
Solanum_dulcamara	Solanaceae	Solanales	June 5	Kew Gardens or nearby area	2	Bee	Yes	0.450182	8534	72.5864	-0.305684	-1.11024	0.414264	91.559	179.914	10.1217	793.08	23.4446	266.075	137.653	6226.35	195.279	69.0401	59.7903	21.4322	0.35905	0.027	0	0	0.03	0.023	0	0.336	0.384	0.088	0	0	0	0	0.113	0	0	0	0	0	0	0	0	0
Sternbergia_sicula	Amaryllidaceae	Asparagales	Sept 13	Alpine house, Kew Gardens	2	Generalist_insect	Unknown	0.486056	282	7.58147	0.689329	0.173105	-0.115121	141.867	230.795	64.3531	716.057	41.3139	285.945	79.4878	6059.02	196.827	41.6897	70.4791	17.1977	0.692317	0.004	0	0.034	0.084	0.007	0.013	0.172	0.447	0.209	0.006	0.002	0.001	0	0.006	0	0.002	0.006	0	0.003	0	0	0.002	0.004
Strelitzia_reginae	Strelitziaceae	Zingiberales	June 12	Tropical nursery, Kew Gardens	2	Bird	No	0.370837	16	0.535392	1.14384	-0.347491	-0.328706	176.602	215.876	134.975	816.957	48.1486	341.005	82.3016	2935.42	182.258	27.467	62.3689	17.5797	0.59906	0.003	0	0.12	0.024	0.02	0.009	0.196	0.6	0.025	0.004	0	0	0	0	0	0	0	0	0	0	0	0	0
Symphytum_officinale	Boraginaceae	Boraginales	May 20	Kew Gardens or nearby area	5	Bee	Yes	0.219318	5325	29.0326	-0.304578	-1.24429	0.484036	92.3518	177.249	13.5863	813.118	19.7339	263.907	152.631	6020.75	196.66	65.5286	59.9602	22.0929	0.316072	0.006	0.769	0.184	0.013	0.003	0	0.016	0.008	0	0	0	0	0	0	0	0	0	0	0	0	0	0	0
Symphytum_uplandicum	Boraginaceae	Boraginales	May 25	Kew Gardens or nearby area	2	Bee	Yes	0.179439	NA	NA	NA	NA	NA	NA	NA	NA	NA	NA	NA	NA	NA	NA	NA	NA	NA	NA	0.003	0.847	0.112	0.006	0	0	0.006	0.007	0	0	0	0	0.009	0	0	0	0	0.011	0	0	0	0	0
Tanacetum_vulgare	Asteraceae	Asterales	July 12	Queen's Garden, Kew Gardens	2	Generalist_insect	Yes	0.257923	9229	56.7316	-0.741952	-1.27902	0.526453	67.5377	165.982	-24.3978	756.988	24.917	258.806	131.156	6983.76	192.968	84.9002	56.217	22.0526	0.27976	0.008	0	0	0	0	0	0.066	0.009	0.019	0	0.158	0	0	0	0	0	0	0	0.74	0	0	0	0
Taraxacum_officinale	Asteraceae	Asterales	April 26	Kew Gardens or nearby area	3	Generalist_insect	Yes	0.341866	1648	19.5291	-0.7219	-1.7333	0.190004	65.3402	148.192	-8.96698	939.212	24.9604	320.169	157.165	5799.41	182.553	93.1618	56.7594	22.999	0.338424	0.003	0	0.003	0.011	0.015	0.005	0.035	0.059	0.17	0.028	0	0	0	0	0.672	0	0	0	0	0	0	0	0
Tilia_tomentosa	Malvaceae	Malvales	July 15	Kew Gardens or nearby area	2	Bee	Yes	0.331392	212	5.05863	-0.247409	-1.04052	0.524559	95.1851	184.005	10.7694	767.635	19.4092	249.33	146.023	6388.1	199.38	55.0867	61.4386	21.9113	0.313711	0.005	0	0.012	0.046	0.009	0	0.589	0.292	0.043	0	0	0	0	0.004	0	0	0	0	0	0	0	0	0
Trifolium_pratense	Fabaceae	Fabales	July 2	Kew Gardens or nearby area	2	Bee	Yes	0.282872	9354	97.5315	-0.462255	-1.25568	0.221965	80.7634	169.813	-0.899183	827.435	25.3563	283.329	138.54	6281.94	190.036	76.3827	58.7159	21.6209	0.438812	0.031	0	0.634	0	0	0	0.068	0.268	0	0	0	0	0	0	0	0	0	0	0	0	0	0	0
Ulex_europaeus	Fabaceae	Fabales	March 25	Kew Gardens or nearby area	5	Bee	Yes	0.388034	3632	25.8731	-0.10487	-1.50316	0.360654	104.525	175.206	42.0069	929.238	20.6416	304.713	164.201	4884.29	196.328	67.003	59.8226	22.8876	0.350246	0.001	0	0.019	0.178	0.042	0	0.4	0.357	0.004	0	0	0	0	0	0	0	0	0	0	0	0	0	0
Verbascum_arcturus	Scrophulariaceae	Lamiales	Nov 10	Alpine nursery, Kew Gardens	3	Generalist_insect	Unknown	0.455386	10	0.107682	1.04203	0.588704	-1.01076	160.466	231.04	98.5691	736.059	84.3679	419.771	4.3945	4795.12	182.231	54.4482	69.6568	16.4026	0.973794	0.003	0.338	0.108	0.009	0.017	0.002	0.018	0.014	0.05	0	0	0	0.001	0.001	0.001	0	0.003	0.007	0	0.005	0	0.421	0.001
Weigela	Caprifoliaceae	Dipsacales	June 1	Kew Gardens or nearby area	2	Bee	Yes	0.367552	NA	NA	NA	NA	NA	NA	NA	NA	NA	NA	NA	NA	NA	NA	NA	NA	NA	NA	0.008	0	0.068	0.043	0	0.012	0.257	0.576	0.033	0.004	0	0	0	0	0	0	0	0	0	0	0	0	0
Table S1. Data table (plant species, scores for different environmental variables/principal components, pollination guilds, sterol composition (relative & absolute amounts).
[truncated: 40 more columns]

## Sheet: TableS2
No.	Sample Name	Family	OTT Name	OTT ID	In Tree	Reason for Exclusion
1	Abutilon pictum	Malvaceae	Callianthe picta	3942635	yes
2	Achillea millefolium	Asteraceae	Achillea millefolium	828103	yes
3	Achillea ptarmica	Asteraceae	Achillea ptarmica	195131	yes
4	Alcea nudiflora	Malvaceae	Alcea nudiflora	3942688	no	Data: weak quality
5	Alcea rosea	Malvaceae	Alcea rosea	97193	yes
6	Aloe barbadensis	Asphodelaceae	Aloe vera	62303	yes
7	Aloe lateritia	Asphodelaceae	Aloe lateritia	3996829	yes
8	Aloe perdita	Asphodelaceae	Aloe perdita	3996949	yes
9	Alyogyne huegelii	Malvaceae	Alyogyne huegelii	17443	yes
10	Amaryllis belladonna	Amaryllidaceae	Amaryllis belladonna	655586	yes
11	Anthriscus sylvestris	Apiaceae	Anthriscus sylvestris	1074874	yes
12	Arbutus unedo	Ericaceae	Arbutus unedo	100947	yes
13	Baptisia australis	Fabaceae	Baptisia australis	476513	yes
14	Brugmansia X candida	Solanaceae	Brugmansia x candida	3869521	no	OTL: "hybrid"
15	Brunfelsia jamaicensis	Solanaceae	Brunfelsia jamaicensis	298237	yes
16	Bryonia dioica	Cucurbitaceae	Bryonia dioica	1006272	yes
17	Buddleja davidii	Scrophulariaceae	Buddleja davidii	125854	yes
18	Calluna vulgaris	Ericaceae	Calluna vulgaris	519874	yes
19	Calystegia	Convolvulaceae	Calystegia	576474	yes
20	Camellia sinensis	Theaceae	Camellia sinensis	1058509	yes
21	Campanula fragilis sub cavolinii	Campanulaceae	Campanula fragilis subsp. cavolinii	377031	yes
22	Campanula isophylla	Campanulaceae	Campanula isophylla	377033	yes
23	Canna indica	Cannaceae	Canna indica	156276	yes
24	Castanea sativa	Fagaceae	Castanea sativa	1028994	yes
25	Catalpa bignonioides	Bignoniaceae	Catalpa bignonioides	733774	yes
26	Catharanthus trichophyllus	Apocynaceae	Catharanthus trichophyllus	568438	yes
27	Centaurea nigra	Asteraceae	Centaurea nigra	717413	yes
28	Cirsium vulgare	Asteraceae	Cirsium vulgare	597707	yes
29	Cistus sp.	Cistaceae	Cistus	343133	no	OTL: non-monophyly
30	Cistus x stenophyllus	Cistaceae	Cistus heterophyllus	228850	yes
31	Cleistocactus samaipatanus	Cactaceae	Cleistocactus samaipatanus	5232211	yes
32	Clivia caulescens	Amaryllidaceae	Clivia caulescens	1040779	yes
33	Clivia miniata	Amaryllidaceae	Clivia miniata	512516	yes
34	Colchicum macrophyllum	Colchicaceae	Colchicum macrophyllum	242254	yes
35	Colchicum speciosum	Colchicaceae	Colchicum speciosum	1001035	yes
36	Cyclamen africanum	Primulaceae	Cyclamen africanum	528179	yes
37	Cyclamen graecum	Primulaceae	Cyclamen graecum	1054251	yes
38	Dicentra formosa	Papaveraceae	Dicentra formosa	157214	yes
39	Digitalis purpurea	Plantaginaceae	Digitalis purpurea	75205	yes
40	Dipsacus fullonum	Caprifoliaceae	Dipsacus fullonum	994148	yes
41	Drosera regia	Droseraceae	Drosera regia	587616	yes
42	Echinopsis spachiana	Cactaceae	Echinopsis spachiana	5761790	yes
43	Epilobium hirsutum	Onagraceae	Epilobium hirsutum	266692	yes
44	Eschscholzia californica	Papaveraceae	Eschscholzia californica	438086	yes
45	Eucalyptus perriniana	Myrtaceae	Eucalyptus perriniana	748051	yes
46	Euphorbia ceratocarpa	Euphorbiaceae	Euphorbia ceratocarpa	978134	yes
47	Euphorbia milii splendens	Euphorbiaceae	Euphorbia milii	97174	yes
48	Fuchsia	Onagraceae	Fuchsia	661739	yes
49	Galanthus reginae-olgae	Amaryllidaceae	Galanthus reginae-olgae	626580	yes
50	Genista tinctoria	Fabaceae	Genista tinctoria	554261	yes
51	Geranium renardii	Geraniaceae	Geranium renardii	1088163	yes
52	Gesneria ventricosa	Gesneriaceae	Gesneria ventricosa	692416	yes
53	Gladiolus carmineus	Iridaceae	Gladiolus carmineus	692392	yes
54	Glaucium flavum	Papaveraceae	Glaucium flavum	96178	yes
55	Hedera helix	Araliaceae	Hedera helix	524074	yes
56	Helleborus foetidus	Ranunculaceae	Helleborus foetidus	1012867	yes
57	Pieris echioides	Asteraceae	Helminthotheca echioides	628526	yes
58	Hemerocallis fulva	Asphodelaceae	Hemerocallis fulva	62294	yes
59	Hibiscus syriacus	Malvaceae	Hibiscus syriacus	930407	yes
60	Hieracium umbellatum agg.	Asteraceae	Hieracium umbellatum	1095913	yes
61	Hyacinthoides non-scripta	Asparagaceae	Hyacinthoides non-scripta	268365	yes
62	Hymenocallis littoralis	Amaryllidaceae	Hymenocallis littoralis	695844	yes
63	Iris sibirica	Iridaceae	Iris sibirica	43087	yes
64	Jacobaea vulgaris	Asteraceae	Jacobaea vulgaris	238719	yes
65	Laburnum anagyroides	Fabaceae	Laburnum anagyroides	554266	yes
66	Lachenalia ensifolia	Asparagaceae	Lachenalia ensifolia	743319	yes
67	Lamium album	Lamiaceae	Lamium album	332796	yes
68	Lamium maculatum	Lamiaceae	Lamium maculatum	907326	yes
69	Lamium purpureum	Lamiaceae	Lamium purpureum	907319	yes
70	Lamprocapnos spectabilis	Papaveraceae	Lamprocapnos spectabilis	928569	yes
71	Linum usitatissimum	Linaceae	Linum usitatissimum	1000262	yes
72	Lonicera periclymenum	Caprifoliaceae	Lonicera periclymenum	811893	yes
73	Ludwigia sedioides	Onagraceae	Ludwigia sedoides	470619	yes
74	Lupinus polyphyllus	Fabaceae	Lupinus polyphyllus	1030439	yes
75	Malus domestica	Rosaceae	Malus domestica	3902985	yes
76	Malva moschata	Malvaceae	Malva moschata	297263	yes
77	Matucana paucicostata	Cactaceae	Matucana paucicostata	5740497	yes
78	Medicago falcata	Fabaceae	Medicago falcata	1030374	yes
79	Medicago sativa	Fabaceae	Medicago sativa	1086789	yes
80	Mimulus aurantiacus	Phrymaceae	Diplacus aurantiacus	191314	yes
81	Narcissus cavanillesii	Amaryllidaceae	Narcissus cavanillesii	52012	yes
82	Narcissus pseudonarcissus	Amaryllidaceae	Narcissus pseudonarcissus	226610	no	OTL: non-monophyly
83	Nerine bowdenii	Amaryllidaceae	Nerine bowdenii	695840	yes
84	Nerine humilis	Amaryllidaceae	Nerine humilis	467245	yes
85	Nyctaginaceae	Nyctaginaceae	Nyctaginaceae	740464	yes
86	Nymphaea alexii	Nymphaeaceae	Nymphaea alexii	6133603	yes
87	Nymphaea macrosperma	Nymphaeaceae	Nymphaea macrosperma	710254	yes
88	Nymphoides indica	Menyanthaceae	Nymphoides indica	228774	yes
89	Oenothera biennis	Onagraceae	Oenothera biennis	12659	yes
90	Oxalis gigantea	Oxalidaceae	Oxalis gigantea	890334	yes
91	Paeonia delavayi	Paeoniaceae	Paeonia delavayi	686352	yes
92	Paeonia peregrina	Paeoniaceae	Paeonia peregrina	163404	yes
93	Papaver pseudo-orientale	Papaveraceae	Papaver pseudo-orientale	237513	yes
94	Papaver rhoeas	Papaveraceae	Papaver rhoeas	867221	yes
95	Parodia schumanniana	Cactaceae	Parodia schumanniana	455885	yes
96	Penstemon	Plantaginaceae	Penstemon	759750	yes
97	Petrocosmea	Gesneriaceae	Petrocosmea	912734	yes
98	Petrocosmea cryptica	Gesneriaceae	NA	NA	no	OTL: not in taxonomy (unresolved name)
99	Phacelia tanacetifolia	Boraginaceae	Phacelia tanacetifolia	106921	yes
100	Philadelphus	Hydrangeaceae	Philadelphus	943041	yes
101	Phlomis fruticosa	Lamiaceae	Phlomis fruticosa	27197	yes
102	Pinus ayacahuite	Pinaceae	Pinus ayacahuite	786788	yes
103	Plectranthus ernstii	Lamiaceae	Plectranthus ernstii	6084855	yes
104	Polemonium caeruleum	Polemoniaceae	Polemonium caeruleum	567407	yes
105	Primula verticillata	Primulaceae	Primula verticillata	125557	yes
106	Prunus avium	Rosaceae	Prunus avium	162547	yes
107	Prunus spinosa	Rosaceae	Prunus spinosa	470244	yes
108	Pulmonaria officinalis	Boraginaceae	Pulmonaria officinalis	603952	yes
109	Rhododendron	Ericaceae	Rhododendron	66726	no	OTL: non-monophyly
110	Romneya coulteri	Papaveraceae	Romneya coulteri	565714	yes
111	Rubus fruticosus	Rosaceae	Rubus vestitus	3905629	no	OTL: "incertae_sedis_inherited"; Data: suspected fungal growth
112	Salix cinerea	Salicaceae	Salix cinerea	717148	yes
113	Salvia darcyi	Lamiaceae	Salvia darcyi	6083139	yes
114	Salvia koyamae	Lamiaceae	Salvia koyamae	726102	no	OTL: "incertae_sedis"
115	Sambucus nigra	Adoxaceae	Sambucus nigra	1042130	yes
116	Schlumbergera truncata	Cactaceae	Schlumbergera truncata	584126	yes
117	Scilla madeirensis	Asparagaceae	Scilla madeirensis	299505	yes
118	Silene dioica	Caryophyllaceae	Silene dioica	64114	yes
119	Solanum dulcamara	Solanaceae	Solanum dulcamara	121226	yes
120	Sternbergia sicula	Amaryllidaceae	Sternbergia sicula	608650	yes
121	Strelitzia reginae	Strelitziaceae	Strelitzia reginae	484228	yes
122	Symphytum officinale	Boraginaceae	Symphytum officinale	533778	yes
123	Symphytum uplandicum	Boraginaceae	Symphytum uplandicum	5745454	yes
124	Tanacetum vulgare	Asteraceae	Tanacetum vulgare	602516	yes
125	Taraxacum officinale	Asteraceae	Taraxacum officinale	451182	yes
126	Tilia tomentosa	Malvaceae	Tilia tomentosa	495951	yes
127	Trifolium pratense	Fabaceae	Trifolium pratense	839027	yes
128	Ulex europaeus	Fabaceae	Ulex europaeus	1056067	yes
129	Verbascum arcturus	Scrophulariaceae	Verbascum arcturus	86284	yes
130	Weigela	Caprifoliaceae	Weigela	30739	yes
	Table S2. Scientific name and family for all sampled species, along with suggested OTL synonyms (which were subsequently used) and taxon IDs; species excluded from the phylogeny are highlighted in grey; reason for exclusion due to issues in the data and/or the OTL taxonomy are indicated.

## Sheet: TableS3
Code	Description	PC1	PC2	PC3	PC4	PC5	PC6	PC7	PC8	PC9	PC10	PC11	PC12	PC13
BIO1	Annual mean temperature	0.977855	0.0691021	0.0113019	0.0437168	0.0857607	0.0628636	0.0252128	0.107665	0.111993	0.00533733	0.00112592	0.0296448	0.00110677
BIO10	Mean temperature of warmest quarter	0.865248	0.281612	0.15463	0.0139614	0.100366	-0.00177674	-0.116364	0.0326467	0.35038	0.0158027	0.00018647	-0.01378	-0.00684129
BIO11	Mean temperature of coldest quarter	0.973209	-0.0447858	-0.0499952	0.0519	0.0828476	0.0787808	0.105079	0.143978	-0.0193804	0.00887764	-0.000140036	-0.012623	0.014525
BIO12	Annual precipitation	0.498016	-0.831716	-0.0189074	-0.101646	-0.0919462	-0.0384191	-0.107439	-0.113634	-0.0206347	0.069007	-0.0998278	6.11877e-06	-0.000372673
BIO15	Precipitation seasonality	0.331768	0.5852	-0.256318	-0.413439	-0.422013	0.133158	-0.269831	0.129542	-0.0714419	-0.142441	-0.00559272	-0.000390237	-3.90271e-05
BIO16	Precipitation of wettest quarter	0.560092	-0.657886	-0.098263	-0.303	-0.268912	-0.024905	-0.00631994	-0.191596	0.0148894	0.193277	0.0689743	5.98458e-05	0.00027387
BIO17	Precipitation of driest quarter	0.183198	-0.796491	0.0802086	0.248788	0.230071	-0.0435248	-0.422374	0.0561075	-0.0919602	-0.132757	0.0354367	-0.000238193	6.96717e-05
BIO4	Temperature seasonality	-0.86704	0.238774	0.168492	-0.0663114	-0.054172	-0.118126	-0.224667	-0.185862	0.237395	-0.00244125	-0.00538763	0.00529034	0.0106401
depthtobedrock2	Absolute depth to bed rock	0.351215	0.13462	0.641325	0.279098	-0.463189	-0.379616	0.0271652	0.0761168	-0.0640432	-0.00660497	0.00148054	0.000166383	-1.63117e-05
meancarbon	Mean soil organic carbon stock	-0.724757	-0.374436	0.124085	-0.301426	0.069793	-0.119201	-0.0555566	0.411249	0.0515508	0.185245	-0.00217803	0.000377858	-1.63441e-05
meanpH	Mean soil pH	0.193136	0.823702	-0.171172	0.278369	0.0843542	0.00659025	-0.248696	-0.0335397	-0.139807	0.29613	-0.00718825	9.9052e-05	-8.12729e-05
meanwatercap	Mean available soil water capacity	-0.47027	-0.410306	-0.125671	0.457638	-0.403766	0.443601	-0.00455846	0.0948529	0.119132	0.0474281	9.85536e-05	-0.00029453	6.58849e-05
topography	Land slope	-0.027553	-0.113621	-0.847307	0.215904	-0.111043	-0.440193	0.0363399	0.0633637	0.0950775	-0.0362154	0.000500154	-2.91597e-05	1.19214e-05
Table S3. Variable contributions to axes of PCA of 13 environmental variables.

## Sheet: TableS4
Test	X	Y	p-value	r2	df	F	Remarks
lm	PIC.BIO11	PIC.Sum.1	0.00515	0.0779	97	8.194	positive association of total sterol content with mean temperature of coldest quarter
lm	PIC.BIO1	PIC.Sum.1	0.00756	0.07128	97	7.444	positive association of total sterol content with annual mean temperature
lm	PIC.BIO4	PIC.H	0.01404	0.0606	97	6.257	negative association of Shannon diversity index H with temperature seasonality
lm	PIC.BIO16	PIC.Sum.1	0.01606	0.0583	97	6.005	positive association of total sterol content with precipitation of wettest quarter
lm	PIC.BIO4	PIC.Sum.1	0.0193	0.05515	97	5.662	negative association of total sterol content with temperature seasonality
lm	PIC.BIO15	PIC.Sum.1	0.0966	0.02821	97	2.816
lm	PIC.BIO11	PIC.H	0.0985	0.02789	97	2.783
lm	PIC.BIO10	PIC.Sum.1	0.103	0.02715	97	2.707
lm	PIC.topography	PIC.H	0.1339	0.02278	98	2.284
lm	PIC.BIO12	PIC.Sum.1	0.137	0.02269	97	2.252
lm	PIC.BIO17	PIC.H	0.1409	0.02222	97	2.204
lm	PIC.meanpH	PIC.H	0.1486	0.02139	97	2.21
lm	PIC.depthtobedrock2	PIC.H	0.1896	0.01767	97	1.745
lm	PIC.Volume	PIC.H	0.2142	0.01767	87	1.565
lm	PIC.BIO17	PIC.Sum.1	0.309	0.01068	97	1.048
lm	PIC.BIO12	PIC.H	0.3286	0.009842	97	0.9642
lm	PIC.meanwatercap	PIC.H	0.3603	0.008634	97	0.8448
lm	PIC.BIO15	PIC.H	0.3677	0.008374	97	0.8192
lm	PIC.meancarbon	PIC.Sum.1	0.386	0.007759	97	0.7585
lm	PIC.Volume	PIC.Sum.1	0.392	0.008447	87	0.7412
lm	PIC.BIO1	PIC.H	0.4394	0.006176	97	0.6028
lm	PIC.BIO10	PIC.H	0.472	0.005345	97	0.5213
lm	PIC.meanpH	PIC.Sum.1	0.603	0.002793	97	0.2717
lm	PIC.topography	PIC.Sum.1	0.6243	0.002457	98	0.2413
lm	PIC.BIO16	PIC.H	0.626	0.002452	97	0.2385
lm	PIC.depthtobedrock2	PIC.Sum.1	0.7196	0.001335	97	0.1296
lm	PIC.meanwatercap	PIC.Sum.1	0.725	0.00128	97	0.1243
lm	PIC.meancarbon	PIC.H	0.9092	0.0001347	97	0.01307
Table S4. Results of linear model tests for phylogenetic independent contrasts (PICs) of total sterol amount/diversity against PICs of environmental variables and niche volume.
